# Supplementary material for: Green-Synthesized MgO Nanoparticles: Structural Insights and Antimicrobial Applications
Source: Int J Mol Sci. 2025 Sep 16;26(18):9021. doi: 10.3390/ijms26189021 (PMC12469372; doi:10.3390/ijms26189021)
Supplement: Supplementary file 1 [file ijms-26-09021-s001.zip]

Archive with 1 entries (1 files):
- ijms-3867427-supplementary.pdf
